# Supplementary material for: A Quality Improvement Curriculum for Psychiatry Residents
Source: MedEdPORTAL. 2020 Jan 24;16:10870. doi: 10.15766/mep_2374-8265.10870 (PMC7012317; doi:10.15766/mep_2374-8265.10870)
Supplement: Supplementary file 1 — A. QI Didactic Seminars.doc B. Introduction to the QI Rotation Slides.ppt C. Essential QI Toolbag Slides.ppt D. Patient Safety Slides.ppt E. Principles of Survey Design Slides.pptx F. CBC and PIP Modules Slides.pptx G. Involving Stakeholders Slides.ppt H. QIKAT for Psychiatry.doc I. QI Workbook.doc J. QI Final Presentation Guidelines.doc K. A3 QI Poster Template 11x17.pptx L. QI Supervisor Evaluation of Resident.docx M. QI Director Evaluation of Resident.pdf N. QI Facts of the Week Sample.docx [file mep-16-10870-s001.zip]

Archive with 15 entries (15 files):
- _Educational_Summary_Report_10870.pdf
- A. QI Didactic Seminars.doc
- B. Introduction to the QI Rotation Slides.ppt
- C. Essential QI Toolbag Slides.ppt
- D. Patient Safety Slides.ppt
- E. Principles of Survey Design Slides.pptx
- F. CBC and PIP Modules Slides.pptx
- G. Involving Stakeholders Slides.ppt
- H. QIKAT for Psychiatry.doc
- I. QI Workbook.doc
- J. QI Final Presentation Guidelines.doc
- K. A3 QI Poster Template 11x17.pptx
- L. QI Supervisor Evaluation of Resident.docx
- M. QI Director Evaluation of Resident.pdf
- N. QI Facts of the Week Sample.docx
